# Supplementary material for: GLIM Criteria for Assessment of Malnutrition in Saudi Patients with Type 2 Diabetes
Source: Nutrients. 2023 Feb 10;15(4):897. doi: 10.3390/nu15040897 (PMC9959813; doi:10.3390/nu15040897)
Supplement: Supplementary file 1 [file nutrients-15-00897-s001.zip]

Archive with 1 entries (1 files):
- nutrients-2157042-supplementary.pdf
